# Supplementary material for: Beneficial Effects of Common Bean on Adiposity and Lipid Metabolism
Source: Nutrients. 2017 Sep 9;9(9):998. doi: 10.3390/nu9090998 (PMC5622758; doi:10.3390/nu9090998)
Supplement: Supplementary file 1 [file nutrients-09-00998-s001.zip]

Archive with 6 entries (6 files):
- Supplementary Table S1-Composition of Experimental Diets.docx
- Supplementary Table S2- Proximate Data of Bean Powders.docx
- Supplementary Table S3- Antibody List.docx
- Supplementary Figure S1-Antibody Quality Control Data.docx
- Supplementary Figure S2-Adipocyte Analysis.docx
- Supplementary Figure S3-UCP1.docx
